# Supplementary material for: MYD88/TRIF Signaling, Pluripotency and Klotho Regulation in the Intestine, Kidneys, Liver, and Lungs of a Septic Mouse Model
Source: Curr Issues Mol Biol. 2026 Jun 26;48(7):660. doi: 10.3390/cimb48070660 (PMC13407125; doi:10.3390/cimb48070660)
Supplement: Supplementary file 1 [file cimb-48-00660-s001.zip]

Archive with 1 entries (1 files):
- cimb-4357464-supplementary.pdf
